# Supplementary material for: A novel prognostic prediction model of cuprotosis-related genes signature in hepatocellular carcinoma
Source: Front Cell Dev Biol. 2023 Aug 7;11:1180625. doi: 10.3389/fcell.2023.1180625 (PMC10440422; doi:10.3389/fcell.2023.1180625)
Supplement: Supplementary file 3 [file Table2.XLSX]

## Sheet: Sheet1
Table S2, Primers of CRGs
ATP7A	Sequence (5' -> 3')
Forward Primer	TGACCCTAAACTACAGACTCCAA
Reverse Primer	CGCCGTAACAGTCAGAAACAA
DLAT	Sequence (5' -> 3')
Forward Primer	CCGCCGCTATTACAGTCTTCC
Reverse Primer	CTCTGCAATTAGGTCACCTTCAT
DLD	Sequence (5' -> 3')
Forward Primer	CTCATGGCCTACAGGGACTTT
Reverse Primer	GCATGTTCCACCAAGTGTTTCAT
FDX1	Sequence (5' -> 3')
Forward Primer	TTCAACCTGTCACCTCATCTTTG
Reverse Primer	TGCCAGATCGAGCATGTCATT
PDHB	Sequence (5' -> 3')
Forward Primer	AGTGGTGGTGCTAGAGAATGA
Reverse Primer	TGCAGCTTCTAAGCAGTGGC
GAPDH	Sequence (5' -> 3')
Forward Primer	CTGACTTCAACAGCGACACC
Reverse Primer	TGCTGTAGCCAAATTCGTTGT
