# Supplementary material for: A novel prognostic prediction model of cuprotosis-related genes signature in hepatocellular carcinoma
Source: Front Cell Dev Biol. 2023 Aug 7;11:1180625. doi: 10.3389/fcell.2023.1180625 (PMC10440422; doi:10.3389/fcell.2023.1180625)
Supplement: Supplementary file 6 [file Table3.XLSX]

## Sheet: Sheet1
Table S3, Methylation status of immune related genes on their CpG island, shore and so on.
CpG site	Gene symbol	Group	CpG Island	HR	95%CI	P value
cg01632474	PDCD1	Body	N_Shore	0.825	0.579-1.175	0.29
cg21670983	PDCD1	Body	N_Shore	1.133	0.803-1.598	0.48
cg10057601	PDCD1	3'UTR	N_Shore	0.905	0.638-1.283	0.57
cg22235901	PDCD1	3'UTR	N_Shore	1.005	0.712-1.419	0.98
cg02122525	PDCD1	TSS200	S_Shore	0.883	0.620-1.258	0.49
cg11532131	PDCD1	3'UTR	S_Shore	1.05	0.740-1.489	0.78
cg18096388	PDCD1	1stExon	S_Shore	0.908	0.640-1.287	0.59
cg25798782	PDCD1	Body	S_Shore	1.125	0.797-1.587	0.5
cg25890838	PDCD1	1stExon;5'UTR	S_Shore	0.962	0.682-1.356	0.82
cg03889044	PDCD1	TSS1500	N_Shelf	0.723	0.513-1.019	0.064
cg14453145	PDCD1	TSS1500	N_Shelf	0.786	0.558-1.107	0.17
cg17322655	PDCD1	TSS1500	N_Shelf	0.914	0.646-1.293	0.61
cg20805133	PDCD1	TSS1500	N_Shelf	0.682	0.484-0.960	0.028
cg27051683	PDCD1	TSS1500	N_Shelf	0.76	0.538-1.073	0.12
cg03903296	PDCD1	Body	Island	0.915	0.648-1.293	0.62
cg06291111	PDCD1	Body	Island	0.74	0.521-1.049	0.091
cg07281781	PDCD1	Body	Island	0.686	0.468-1.004	0.052
cg09031938	PDCD1	Body	Island	0.815	0.573-1.160	0.26
cg09319815	PDCD1	Body	Island	0.841	0.596-1.185	0.32
cg10526431	PDCD1	Body	Island	0.814	0.576-1.151	0.24
cg10994870	PDCD1	Body	Island	1.02	0.722-1.440	0.91
cg16720890	PDCD1	Body	Island	0.787	0.555-1.117	0.18
cg09246203	TIGIT	Body	Open_Sea	1.054	0.748-1.487	0.76
cg13669740	TIGIT	5'UTR;1stExon	Open_Sea	1.224	0.834-1.797	0.3
cg19440299	TIGIT	TSS1500	Open_Sea	0.949	0.668-1.349	0.77
cg22577252	TIGIT	TSS1500	Open_Sea	0.807	0.571-1.139	0.22
cg20832020	TIGIT	1stExon	Open_Sea	1.013	0.718-1.430	0.94
cg22870429	TIGIT	3'UTR	Open_Sea	1.299	0.919-1.834	0.14
cg08465774	IDO1	Body	Open_Sea	1.618	1.150-2.276	0.0058
cg24188163	IDO1	Body	Open_Sea	1.055	0.749-1.487	0.76
cg10262052	IDO1	TSS1500	Open_Sea	0.836	0.570-1.227	0.36
cg02823866	CD274	TSS200	Island	1.723	1.216-2.441	0.0022
cg14305799	CD274	TSS201	Island	2.068	1.460-2.929	4.3e-05
cg13474877	CD274	5'UTR	S_Shore	0.551	0.368-0.825	0.0038
cg19724470	CD274	5'UTR	S_Shore	1.316	0.935-1.854	0.12
cg05074138	CTLA4	1stExon	Open_Sea	1.076	0.764-1.514	0.68
cg08460026	CTLA4	TSS200	Open_Sea	1.469	0.935-2.307	0.095
cg14288266	CTLA4	3'UTR	Open_Sea	1.657	1.158-2.370	0.0057
cg22572158	CTLA4	TSS1500	Open_Sea	1.453	0.933-2.264	0.099
cg26091609	CTLA4	Body	Open_Sea	1.497	0.991-2.261	0.056
cg01820374	LAG3	Body	N_Shore	0.829	0.587-1.172	0.29
cg02695343	LAG3	TSS200	N_Shore	0.815	0.577-1.151	0.25
cg10500147	LAG3	TSS200	N_Shore	1.198	0.806-1.781	0.37
cg16352928	LAG3	TSS200	N_Shore	0.774	0.549-1.092	0.15
cg17213699	LAG3	TSS200	N_Shore	0.773	0.540-1.107	0.16
cg19872463	LAG3	TSS200	N_Shore	0.736	0.517-1.048	0.089
cg04671742	LAG3	1stExon;5'UTR	N_Shore	1.34	0.948-1.893	0.097
cg22777668	LAG3	TSS1500	N_Shore	1.901	1.310-2.758	0.00071
cg06157570	LAG3	Body	S_Shelf	1.835	1.158-2.907	0.0097
cg10191002	LAG3	Body	Island	1.427	1.013-2.011	0.042
cg19421125	LAG3	Body	Island	1.043	0.741-1.469	0.81
cg20652042	LAG3	Body	S_Shore	1.12	0.749-1.676	0.58
cg26956535	LAG3	TSS1500	N_Shelf	0.806	0.572-1.136	0.22
cg03525433	CD96	TSS1500	Open_Sea	1.628	1.072-2.473	0.022
cg04881457	CD96	TSS1500	Open_Sea	1.261	0.861-1.848	0.23
cg04039397	CD96	TSS200	Open_Sea	1.475	0.981-2.217	0.062
cg05655806	CD96	TSS200	Open_Sea	1.391	0.925-2.094	0.11
cg11119596	CD96	5'UTR;1stExon	Open_Sea	1.408	0.960-2.066	0.08
cg19501902	CD96	Body	Open_Sea	1.204	0.792-1.831	0.39
cg25785241	CD96	3'UTR	Open_Sea	0.91	0.645-1.284	0.59
cg01496416	PVR	Body	Island	0.515	0.333-0.797	0.0029
cg01865721	PVR	Body	Island	0.901	0.635-1.279	0.56
cg07455685	PVR	Body	Island	0.824	0.585-1.160	0.27
cg23696432	PVR	Body	Island	1.338	0.901-1.987	0.15
cg05012825	PVR	TSS200	Island	0.921	0.654-1.299	0.64
cg05878558	PVR	1stExon;5'UTR	Island	1.4	0.943-2.080	0.095
cg13906416	PVR	1stExon	Island	1.154	0.816-1.632	0.42
cg07917289	PVR	TSS200	N_Shore	1.147	0.778-1.692	0.49
cg22580353	PVR	TSS200	N_Shore	0.822	0.558-1.211	0.32
cg27077673	PVR	Body	S_Shelf	1.351	0.920-1.982	0.12
