# Supplementary material for: A novel prognostic prediction model of cuprotosis-related genes signature in hepatocellular carcinoma
Source: Front Cell Dev Biol. 2023 Aug 7;11:1180625. doi: 10.3389/fcell.2023.1180625 (PMC10440422; doi:10.3389/fcell.2023.1180625)
Supplement: Supplementary file 11 [file Table1.XLSX]

## Sheet: Sheet1
Table S1. Summary of 13 cuproptosis related genes.
Gene	Description	Type
FDX1	Ferredoxin 1	cuproptosis
LIPT1	Lipoyltransferase 1	cuproptosis
LIAS	Lipoic Acid Synthetase	cuproptosis
DLD	Dihydrolipoamide Dehydrogenase	cuproptosis
DBT	Dihydrolipoamide Branched Chain Transacylase E2	cuproptosis
GCSH	Glycine Cleavage System Protein H	cuproptosis
DLST	Dihydrolipoamide S-Succinyltransferase	cuproptosis
DLAT	Dihydrolipoamide S-Acetyltransferase	cuproptosis
PDHA1	Pyruvate Dehydrogenase E1 Subunit Alpha 1	cuproptosis
PDHB	Pyruvate Dehydrogenase E1 Subunit Beta	cuproptosis
SLC31A1	Solute Carrier Family 31 Member 1	cuproptosis
ATP7A	ATPase Copper Transporting Alpha	cuproptosis
ATP7B	ATPase Copper Transporting Beta	cuproptosis
